# Supplementary material for: Maternal antibiotic treatment affects offspring gastric sensing for umami taste and ghrelin regulation in the pig
Source: J Anim Sci Biotechnol. 2021 Mar 18;12:31. doi: 10.1186/s40104-021-00557-3 (PMC7972225; doi:10.1186/s40104-021-00557-3)
Supplement: Supplementary file 2 — Additional file 2: Supplementary file 1. Individual records of STE. [file 40104_2021_557_MOESM2_ESM.xlsx]

## Sheet: INTRPL1
PIG	SOW	AGE	RIPETITION	TREATMENT	PARIETAL CELLS	EEC	ATP4A	GAST	GNAT1	GHRL	MBOAT4	IL8	PCSK1	SSTR2	TAS1R3	TAS1R1	TNF	hmbs2_PY	hmbs2_OXY	hmbs2_CD	RPL4_CD	RPL4_PY	RPL4_OXY
1	11	D14	1	ANT	18.4	4.95	1919500	625150	1291	33485	2941	2274	5761	434.55	1274.5	316.4	1119	6503	10257	9749	684150	391100	753300
2	2	D14	1	CON	18.5	2.6	582250	1570500	1914	22465	2426	13710	4853	931.85	1370.5	913.1	2600	12005	16937	16320	868450	1390500	602900
3	3	D14	1	CON		9.6	284750	5400500	958.7	23965	1532	3240	5173	383	886.65	584.4	1898	8176	10485	13045	965800	847850	385050
4	12	D14	1	ANT		6.55	1494000	7940500	957.45	23955	3328	403	4398	453.1	708.6	574.4	420	6172	14345	5692	640750	912300	1046000
5	1	D14	1	CON	17.5	6	2618000	65825	715	21980	1603	1641	4450	1023.85	593.05	279.7	793	13210	8598	7165	602350	1098500	614700
6	8	D14	1	ANT	24.5	6.45	1988000	5549000	763.15	23323	2189	2054	2679	671.35	484.25	521.3	2940	6040	10930	13095	1331500	1094000	581050
7	4	D14	1	CON		7.1	451100	1774000	1217.5	30230	1573	5901	10012	815.1	872.15	589.2	1683	7825	12680	13165	932600	567000	696500
8	9	D14	1	ANT	18.5	7.2	1968000	3760000	570.75	34053	3278	3463	9312	1036.45	911.4	259.5	1011	7514	21965	9074	1008750	699000	1024500
9	10	D14	1	ANT	19.4	3.8	1969500	2203500	1673.5	37975	1188	13955	3895	501.75	928.2	398.1	952	7093	8480	16295	605500	1023000	639050
10	6	D14	1	CON			298000	3733000	1052	14735	1674	2531	5025	1476.33	1473.5	532.4	963	7048	12855	6999	796850	726195	665000
11	5	D14	1	CON		5.5	758650	10730	1440.5	13685	1068	3189	3079	553.75	630	329.1	837	6918	12080	7409	748450	781750	416800
12	11	D21	1	ANT	13.7	3.7	440750	4336500	1245.5	14770	1305	10420	2979	556.4	1212.5	554.3	1045	9332	10940	7332	514850	676650	481900
13	2	D21	1	CON	22.5	4.9	817300	5062000	1569.5	27490	1558	8584	5885	486.35	953.3	1084	2051	9308	11960	7893	391600	1176500	482100
14	3	D21	1	CON	27.9	6.1	226050	115650	647.2	40420	2218	16920	2378	92.79	377.1	241	2356	10855	4221	8215	783600	666250	269100
15	12	D21	1	ANT	26.5	8.6	639400	2044000	1211	13815	1094	3320	1560	217.6	611.4	435.5	1282	5480	4684	4075	415950	614750	474800
16	1	D21	1	CON	26.9		2044000	474950	1387	29870	1973	5721	5681	723.85	741.15	486.7	1287	6758	9163	8219	719850	688850	539700
17	8	D21	1	ANT	19.9	10.2	849350	2226000	1562	30670	1329	3768	5536	947.9	783.3	407.6	1225	6384	12183	11833	799350	1014500	619300
18	4	D21	1	CON	24.7	9.1	587950	11910000	1208	18040	1588	10575	8136	928.93	1020.3	666.4	2393	7707	15730	8287	997950	1000650	530250
19	9	D21	1	ANT	22.6	9.5	684450	7738000	1400.5	36110	1734	10308	10266	1452	931.05	504.6	2691	6219	12505	8479	805550	667150	625450
20	10	D21	1	ANT	17.8	6.1	1199500	1758000	1667.5	16835	1450	11123	4329	974.37	499.6	209.6	2642	6117	14665	13265	885600	677350	562800
21	6	D21	1	CON	23.9	7.8	295250	3689500	690	27797	1353	11710	9785	1077.5	642.6	223.4	1861	4220	12050	5703	591050	452800	543550
22	5	D21	1	CON	21.4	7.3	764550	1798500	1362.5	23095	2005	2800	7957	877.1	644.45	359.2	1049	5628	11420	10117	599500	777200	739850
23	11	D28	1	ANT	33.2	10.9	1508500	29717	1467	23523	1280	3608	5410	778.9	1001.15	624.5	895	11980	12300	3740	256700	993200	588550
24	2	D28	1	CON	29.9	9.4	1239000	1158500	688.4	23500	1724	3843	3876	257.9	577.7	481.1	1056	5616	8558	4226	389250	571000	471350
25	3	D28	1	CON	25.3	7.2	3749000	5492000	805.45	71425	4266	2568	12140	1763	534.1	525.5	1454	6518	12180	6045	644400	675050	650550
26	12	D28	1	ANT	24.2	8.4	2374500	3041000	1142	18195	3041	1983	2054	536.83	651.95	539.7	2460	5857	8896	8520	811900	667100	519700
27	1	D28	1	CON	29.5	7.6	2501500	3416500	998.8	49730	3822	4030	5681	490.3	1079	692	1742	5499	10925	3359	442100	706100	781850
28	4	D28	1	CON	28.3	9.6	2287000	6166500	1457.5	55835	3837	7161	7875	806.85	1533	1257.5	1916	8149	7157	5327	442450	1883000	558400
29	8	D28	1	ANT	30.1	10.6	359450	8688500	784.65	15360	919	5922	11360	1224	784.45	1150.5	2070	6892	7930	4648	499850	1616000	348750
30	9	D28	1	ANT	29.9	11	2206500	7161500	1186.5	30650	1940	25305	6989	867.6	580	245.6	2111	6541	11285	9025	596700	559950	703300
31	5	D28	1	CON	29.5	11.4	2299500	3949000	1072.5	35050	3498	5166	6530	832.9	630.95	562.6	1587	7783	8615	6009	589600	675400	805400
32	6	D28	1	CON	26.7	17	985500	2126000	842	33755	2055	15950	7446	957.85	759.1	593.6	2860	5942	7379	8283	651100	1157850	587850
33	10	D28	1	ANT	31	13	1408500	5975500	582	36005	1468	3610	5028	576.35	951.45	166.4	3795	4848	9163	4655	579750	357000	592950
34	11	D42	1	ANT	40.2	12.3	1780500	994350	670.75	33660	3745	3339	5891	739.75	738.4	551.2	2169	8589	16300	12567	830100	985150	732950
35	2	D42	1	CON	37.2	13.4	2172000	1053500	932.85	43660	1818	15310	5185	1021.05	953.3	568.2	1510	6916	7723	10064	880900	1489500	536800
36	3	D42	1	CON	33	13.8	2468500	4763500	1250.5	19090	2364	5656	5033	830.95	1031	617.6	4525	5959	8523	7692	791850	877050	348050
37	12	D42	1	ANT	34.3	14.4	2017500	3914000	768.45	22240	2192	6856	3565	1433.5	579.8	515.1	3339	5992	7794	4649	364000	471800	519850
38	1	D42	1	CON	33.2	12.7	2150000	5113500	978.4	19940	1005	2763	4414	1584.5	1303.5	927.7	1319	7516	10620	6540	579400	1011550	361650
39	8	D42	1	ANT	35.9	12.7	2263500	1577000	1116	55835	3736	2735	5590	1129.67	662.7	558	1728	5843	87280	8242	928300	678850	580600
40	4	D42	1	CON	32.7	15.9	1452000	5409000	816.35	33160	1764	8754	4461	1230.67	1095	561.6	4975	6681	8820	8944	596400	522100	431300
41	9	D42	1	ANT	33.4	15	1626500	450250	1595.5	34640	1769	4348	5824	1623.5	1055.5	580.1	2877	8061	9534	18660	700050	771000	484300
42	10	D42	1	ANT	38.2		1588500	19105	2205	21390	1908	8215	4393	598.6	459.55	343.2	4756	7033	7264	10574	1068800	911350	515150
43	6	D42	1	CON	33.6		850100	5174500	640	62875	958	9726	4918	813.9	1268.5	1611.5	6142	6167	9737	10890	1040250	1738000	432900
44	5	D42	1	CON	35	14.8	3250500	230050	681.4	21025	2048	5872	2775	1052.23	1240	523.2	2320	7611	7236	7415	578450	1162500	299600
51	17	D14	2	CON		12.9	1450500	3724000	1301.5	39115	1836	6220	5650	607.85	1497.5	1940	1722	8515	10670	5273	666850	2666500	634300
52	20	D14	2	ANT	18.6	8.1	1257000	1753000	1295.5	9867	1683	805	1306	302.5	611.05	462.6	1065	6014	7200	7685	746500	884600	429400
53	14	D14	2	CON	18.2	11.2	1004550	6290500	1162	29835	2176	8328	6994	989.95	728.3	512.1	1494	7174	15930	6868	593800	670400	737500
54	19	D14	2	ANT		10	2428500	1382000	1518.5	48010	2526	1104	6598	903.65	658.05	755.4	1120	7090	11415	9835	841350	975400	700650
55	18	D14	2	CON	17.3	8.6	276900	3148000	1509	35020	2496	11790	7747	641.55	1016.6	370	1266	5329	13380	5825	538150	324700	614650
56	22	D14	2	ANT	24	5.7	864750	528250	2100.5	23020	1888	7722	8875	630.05	991.4	531.9	1762	9985	10500	8908	809700	707750	933600
57	15	D14	2	CON		12.6	238000	4676000	976.25	22735	1543	3908	2634	354.5	787.75	553.2	1216	6573	9580	6999	737200	713050	462550
58	16	D14	2	CON	18.5	10.6	743450	2832500	1102	28035	1128	11670	7273	886.2	955.35	614.9	1905	7866	13135	10250	829700	1008000	592350
59	13	D14	2	CON	19	9.1	821350	6540500	893.15	14970	1175	8150	4363	490.1	723.5	611.5	1593	7857	8856	8584	635250	1165500	552300
60	23	D14	2	ANT		8.3	408300	2282500	1287	22175	1271	8088	13475	1563	650.35	393.6	1532	6338	11075	10171	528100	838450	502850
61	21	D14	2	ANT		6.4	470267	2395500	2015.5	19210	1636	7418	9900	1230.5	697.1	557.6	1668	8075	10580	8172	529050	992500	634300
62	24	D14	2	ANT	13.7	8.7	1074000	1848000	1387	38515	3454	3612	11530	2446	927	432.2	1221	6396	9864	11110	708000	499650	658100
63	17	D21	2	CON	22.5	13.3	2812000	546000	1272	49570	4118	2866	5783	705.6	671.3	605.5	1835	4229	16100	13440	932250	839450	971800
64	20	D21	2	ANT	25		1188000	1437500	1610.5	37465	2844	9229	7873	1024.65	626.15	405.8	2306	6982	21190	10555	968550	595200	956550
65	14	D21	2	CON	27.9	10.3	1237000	816850	903.75	21145	3745	19880	5345	462.7	786.8	479.5	2724	7908	41440	13475	1049300	980250	1922000
66	18	D21	2	CON	21.4	13.1	955300	5310500	1122	27665	2079	10250	9075	715.2	825.1	516.2	2381	6731	15500	10520	860050	983200	700150
67	19	D21	2	ANT	18.1	9.3	1183667	5746000	1536.5	18215	1314	13900	13055	1010.85	1333.5	811.5	3038	8457	25745	8256	925050	1437000	1154500
68	22	D21	2	ANT	22.2	13.4	428750	4743500	1786	22895	2980	19375	20950	1387	1131.5	903.6	3625	8199	21635	13960	920300	1536333	1173000
69	15	D21	2	CON	18.4	14.9	1573000	3558000	1295	24550	1856	21525	4574	626.55	548.5	487.1	3923	7114	12405	12635	947100	1168000	539400
70	16	D21	2	CON	17.8	13.5	1355500	5063500	1518.5	17950	2005	12475	4283	583.45	657.5	232.3	3601	5750	14605	16425	1033550	545600	629550
71	13	D21	2	CON	19.4	9.9	763200	6315000	1578.5	13765	1067	5683	5619	776.03	558.55	872.8	1983	8598	12320	13195	834950	1392000	659100
72	23	D21	2	ANT	23	12.7	750100	7380000	2125.5	32135	1660	1172	6208	487.15	937.55	457.9	1021	7672	9999	11480	865650	572500	577650
73	21	D21	2	ANT	30.1	15	1324000	1585000	1343	27105	1806	5811	6008	809.15	511.9	816.2	1649	8103	15720	9068	730550	758800	742250
74	24	D21	2	ANT	29.9	13.6	760350	3167500	1361.5	33690	2493	8008	16195	812.2	858.65	353.7	2202	6117	11550	10510	734800	560650	573450
75	17	D28	2	CON	25.3	16.6	1442000	2753500	1389	31140	4067	8942	5069	749.57	1181.5	811.2	2486	7239	18005	6549	487000	815350	1033000
76	20	D28	2	ANT	28	11.6	1606000	240950	2561	28455	2018	10246	3162	442.25	669.7	452.2	2937	10228	10230	5662	494100	732700	684200
77	18	D28	2	CON	29.5	12	478733	4813000	1602.5	17540	1165	9010	6805	531.5	764.1	377.5	2736	5444	7035	6741	472600	593450	471200
78	22	D28	2	ANT	28.3	14.4	537600	6658500	1166	30420	1730	26800	13725	1628.5	1153	613.2	4441	6145	12545	5649	572850	838500	1109000
79	15	D28	2	CON	30	15.8	1531000	1829000	1142	30565	2590	5505	2712	328.6	775.5	771.1	1426	5343	11270	4243	440100	1152000	891200
80	16	D28	2	CON	28.1		2170000	1535000	924.7	21105	3948	3226	3696	476.9	920.55	385.3	1399	6431	17565	3485	324700	427500	819350
81	21	D28	2	ANT	29.5	10.3	755050	1020500	1256.5	16705	2217	4847	2671	437.7	934	539.4	2505	14050	4252	3779	390350	1065000	344900
82	24	D28	2	ANT	29.3	13.9	1525000	829850	961.9	32460	2173	4258	4134	826.45	676.15	569.6	944	5526	3690	3791	257550	1062500	426900
83	14	D42	2	CON	36.3	14.1	3354000	935650	1828	38150	2202	6735	3310	1571.5	672.6	470	3132	7551	7201	6380	641900	621150	370200
84	20	D42	2	ANT	40.2	13.1	2172500	2288000	1125.5	25210	1004	4033	3200	951.65	409.6	541.1	1897	6272	5974	4252	485400	776950	335350
85	18	D42	2	CON	37.2	15.6	1363000	2006500	1245	19775	633	2941	2575	2955.5	693.1	746.4	2746	7440	3819	5946	466550	590300	312400
86	22	D42	2	ANT	33	13.5	2000500	4139500	817.8	28310	1317	5377	5442	792.95	793.85	579.8	1700	5512	7918	6780	387100	672350	526200
87	13	D42	2	CON	34.3	7.4	2686000	889400	1207.5	13985	800	1788	2860	1530	724.55	847.3	1025	9515	4911	3767	294350	624200	204100
88	16	D42	2	CON	35.3	11.9	2176500	2661000	836.3	20115	822	3308	2158	1172	1215.5	881.1	1754	6806	4643	3160	372350	977650	267750
89	21	D42	2	ANT	36.9	10.5	2393500	2539	1285	10955	971	3962	2302	1188.5	480.1	464.8	3002	4505	3303	3728	423750	745233	256100
90	24	D42	2	ANT	31.7	4	2047000	4110000	776.5	26020	2317	1913	2555	920.55	750.9	489.4	1561	6833	4229	4275	288150	475050	333100
