# Supplementary material for: Maternal antibiotic treatment affects offspring gastric sensing for umami taste and ghrelin regulation in the pig
Source: J Anim Sci Biotechnol. 2021 Mar 18;12:31. doi: 10.1186/s40104-021-00557-3 (PMC7972225; doi:10.1186/s40104-021-00557-3)
Supplement: Supplementary file 3 — Additional file 3: Supplementary file 2. Individual records of LTE. [file 40104_2021_557_MOESM3_ESM.xlsx]

## Sheet: INTRPL1 LT 
PIG	SOW	REPETITION	SOW TREATMENT	LTE DIET	ATP4A	GNAT1	GHRL	MBOAT4	PCSK1	TAS1R3	TAS1R1	hmbs2_PY	hmbs2_0XY	RPL4_PY	RPL4_0XY
115	1	1	CON	LF	648050	407.7	136650	2094	1915	978.1	254.5	3181.5	3631.5	422350	273350
116	1	1	CON	HF	649200	574.6	76505	1985	1280	1381	466	4689.5	4023.5	314350	134050
101	2	1	CON	LF		343.8	151800	843	3236.5	1044.5	422	2383.5	3905.5	643200	273800
102	2	1	CON	HF		923.1	88170	1316	2834	1396.5	320.2	4515	3758	359050	244300
107	2	1	CON	LF		603.6	83315	1934	2992.5	5396.5	240.9	3801.5	4485	439650	269050
108	2	1	CON	HF		154.9	64970	899	2546.5	942.1	256.7	2340	2998	256550	259100
111	4	1	CON	LF	630300	456.4	66810	771	1288.5	1602	527	5064	3293.5	324200	262500
112	4	1	CON	HF	1866000	1109	61205	2048	1080.5	1467	431.5	4775	4371	263250	259600
119	5	1	CON	LF	1108000	354.2	89570	1206	1433.5	3238	346.8	4531.5	4869	468200	458450
120	5	1	CON	HF	523550	256.15	105400	1979	1792.5	2887	1069.6	2080.5	3950	333850	200250
117	9	1	ANT	LF	1130500	1458	124000	2083	1057	1221.5	404.8	3300.5	3772.5	448850	146750
113	9	1	ANT	LF	738950	230.95	108750	1958	1136.5	940.9	236.6	2136.5	2635	308550	294900
114	9	1	ANT	HF	1240500	743.75	181350	2897	1977.5	1836	547	3922.5	6401.5	247200	440000
118	9	1	ANT	HF	1227000	516.8	52835	1126	434.4	1759.5	321.1	3308	4307.5	582200	291450
110	10	1	ANT	LF	832150	485.75	42810	872	741.3	1012.5	277.8	4766.5	3669	470450	216050
109	10	1	ANT	HF	764250	586.85	105450	560	1279	1296.5	482.7	4332	3222	556850	236950
103	11	1	ANT	LF		760.15	116600	1827	2555	2261	464.6	4944.5	4666.5	299900	227900
104	11	1	ANT	HF		86.71	74210	965	2406	600.6	50.4	2219.5	4285	164050	248800
105	11	1	ANT	LF		3233.75	21150	873	1839.5	1096.5	213.1	2031	3392.5	271400	233050
106	11	1	ANT	HF		588.15	258550	2435	2673	2212.5	403.9	4723.5	4734.5	700900	243100
125	13	2	CON	LF	617000	677.25	132000	1305	1578	1636.5	486.3	5552.5	2580.5	357650	266200
126	13	2	CON	HF	557900	594.8	68205	1196	856.8	1478	413.5	4321	2628.5	296150	196800
138	15	2	CON	LF	999250	362.25	58735	1020	704.9	846.3	193.6	2426	2161	520000	234950
137	15	2	CON	HF	800550	162.95	65615	813	932.4	901.6	281.1	3563	2428	571000	229150
134	16	2	CON	LF	664950	585.25	132950	1613	1383.5	595.9	233.5	3145	4293.5	298750	365800
133	16	2	CON	HF	704300	444.3	148450	2303	1501.5	1245	331.7	4298.5	4604	583500	372050
131	17	2	CON	LF	777300	389.5	86490	887	1272	979.6	449	5351.5	3468.5	555350	178450
132	17	2	CON	HF	502050	1154	80755	1070	1282.5	1834	388.2	3961.5	2574	511650	190100
123	18	2	CON	LF	336850	617.95	41590	761	433.9	3243	458.4	3699.5	2258	359700	248450
124	18	2	CON	HF	768350	417.9	116850	1601	1056	657.9	230	2131	3880.5	429250	349300
130	19	2	ANT	LF	820100	719.2	212700	2931	2260	1444	405.6	5931.5	3581	783467	285600
121	19	2	ANT	LF	723300	1267	149850	3147	1512	1942	520.1	5811	2841	395633	242850
122	19	2	ANT	HF	633500	483	141950	2459	1456	1494	347.1	3860	2434	436367	252800
129	19	2	ANT	HF	566600	471.65	94855	1533	1037	885.9	422.8	3903	2310.5	681867	125450
127	22	2	ANT	LF	406950	290.95	87005	1114	1154	1615.5	340.3	4216.5	1876	372850	94300
128	22	2	ANT	HF	391150	560.55	85790	865	1155	1056.5	376.1	6306	1675	559350	95225
135	24	2	ANT	HF	599300	663.5	146550	2222	2047.5	1462.5	653.8	4522	2643	613500	280050
136	24	2	ANT	LF	921900	458.8	88185	1656	1342	1099	279.7	2465.5	3228	507400	345750
139	999	2	ANT	LF	425300	632.4	70735	624	625	931.7	445.6	4633	2247	582100	229600
140	999	2	ANT	HF	749600	347.05	62715	1143	621.6	351.5	117.4	2457.5	2797.5	231850	240450
